# Supplementary material for: New Strategy Based on Click Reaction for Preparation of 3-Acyl-4-hydroxycoumarin-Modified Silica as a Perspective Material for the Separation of Rare Earth Elements
Source: Molecules. 2026 Jan 20;31(2):369. doi: 10.3390/molecules31020369 (PMC12844081; doi:10.3390/molecules31020369)
Supplement: Supplementary file 1 [file molecules-31-00369-s001.zip]

Archive with 1 entries (1 files):
- molecules-4059757-supplementary.pdf
